# Supplementary material for: Safety Profile of Intraoperative Corneal Debridement in Descemet Membrane Endothelial Keratoplasty (DMEK)—A Retrospective Comparative Study
Source: J Ophthalmol. 2025 Dec 19;2025:6694690. doi: 10.1155/joph/6694690 (PMC12767040; doi:10.1155/joph/6694690)
Supplement: Supplementary file 1 — Supporting Information Additional supporting information can be found online in the Supporting Information section. [file JOPH-2025-6694690-s001.zip]

Archive with 2 entries (2 files):
- rebubbling.png
- rebubbling_editable.pdf
